# Supplementary material for: Bacterial Diversity, Structure, and Function in Rhizosphere and Bulk Soils of Grapevines: Comparing Gravelly, Calcareous, and Aeolian Sandy Textures
Source: Microorganisms. 2026 Jul 9;14(7):1504. doi: 10.3390/microorganisms14071504 (PMC13414349; doi:10.3390/microorganisms14071504)
Supplement: Supplementary file 1 [file microorganisms-14-01504-s001.zip]

Archive with 2 entries (2 files):
- Supplementary Material.pdf
- Table_S5_LEfSe_Biomarkers.xlsx
