# Supplementary material for: Bacterial Diversity, Structure, and Function in Rhizosphere and Bulk Soils of Grapevines: Comparing Gravelly, Calcareous, and Aeolian Sandy Textures
Source: Microorganisms. 2026 Jul 9;14(7):1504. doi: 10.3390/microorganisms14071504 (PMC13414349; doi:10.3390/microorganisms14071504)
Supplement: Supplementary file 1 [file microorganisms-14-01504-s001.zip › Table_S5_LEfSe_Biomarkers.xlsx]

## Sheet: Table S5 Biomarkers
No.	Taxon	Level	Phylum	Class	Order	Family	Genus	Species	Enriched_Group	LDA_Score	P_value	FDR_q_value
1	Proteobacteria	Phylum	Proteobacteria						R_HB	5.1716	0.00241109	0.00589445
2	Alphaproteobacteria	Class	Proteobacteria	Alphaproteobacteria					R_XG	5.04263	0.00203144	0.00589445
3	Actinobacteriota	Phylum	Actinobacteriota						NR_ZH	4.9277	0.00392075	0.00638992
4	Thermoleophilia	Class	Actinobacteriota	Thermoleophilia					NR_ZH	4.82749	0.00182505	0.00589445
5	Rhizobiales	Order	Proteobacteria	Alphaproteobacteria	Rhizobiales				R_XG	4.8233	0.00115422	0.00589445
6	Gammaproteobacteria	Class	Proteobacteria	Gammaproteobacteria					R_HB	4.76282	0.00367945	0.00627107
7	Gaiellaceae	Family	Actinobacteriota	Thermoleophilia	Gaiellales	Gaiellaceae			NR_ZH	4.58969	0.00149096	0.00589445
8	Gaiellales	Order	Actinobacteriota	Thermoleophilia	Gaiellales				NR_ZH	4.57539	0.00149096	0.00589445
9	Solirubrobacterales	Order	Actinobacteriota	Thermoleophilia	Solirubrobacterales				NR_ZH	4.53357	0.00185496	0.00589445
10	Palsa_739_sp003139545	Species	Actinobacteriota	Thermoleophilia	Gaiellales	Gaiellaceae	Palsa_739	Palsa_739_sp003139545	NR_ZH	4.52881	0.00146198	0.00589445
11	Acidobacteriota	Phylum	Acidobacteriota						NR_ZH	4.51619	0.00171562	0.00589445
12	Burkholderiales	Order	Proteobacteria	Gammaproteobacteria	Burkholderiales				R_XXW	4.51527	0.0135177	0.014638
13	Palsa_739	Genus	Actinobacteriota	Thermoleophilia	Gaiellales	Gaiellaceae	Palsa_739		NR_ZH	4.51051	0.00146198	0.00589445
14	Nocardioides	Genus	Actinobacteriota	Actinomycetia	Propionibacteriales	Nocardioidaceae	Nocardioides		R_XG	4.48278	0.00360991	0.0062065
15	Propionibacteriales	Order	Actinobacteriota	Actinomycetia	Propionibacteriales				R_XG	4.45512	0.00331233	0.00594398
16	Nocardioidaceae	Family	Actinobacteriota	Actinomycetia	Propionibacteriales	Nocardioidaceae			R_XG	4.45125	0.00389595	0.00638992
17	SG8_39	Family	Proteobacteria	Gammaproteobacteria	Burkholderiales	SG8_39			NR_XXW	4.44053	0.0028136	0.00589445
18	Xanthobacteraceae	Family	Proteobacteria	Alphaproteobacteria	Rhizobiales	Xanthobacteraceae			R_XG	4.42943	0.00213948	0.00589445
19	SCGC_AG_212_J23	Genus	Proteobacteria	Gammaproteobacteria	Burkholderiales	SG8_39	SCGC_AG_212_J23		NR_XXW	4.42657	0.00283171	0.00589445
20	Rhizobiaceae	Family	Proteobacteria	Alphaproteobacteria	Rhizobiales	Rhizobiaceae			R_XG	4.39778	0.00103959	0.00589445
21	Vicinamibacteria	Class	Acidobacteriota	Vicinamibacteria					NR_ZH	4.38623	0.00128653	0.00589445
22	Chloroflexota	Phylum	Chloroflexota						NR_ZH	4.38607	0.00207804	0.00589445
23	Vicinamibacterales	Order	Acidobacteriota	Vicinamibacteria	Vicinamibacterales				NR_ZH	4.35496	0.00128653	0.00589445
24	JACCVG01	Genus	Actinobacteriota	Thermoleophilia	Solirubrobacterales	Thermoleophilaceae	JACCVG01		NR_ZH	4.32595	0.00201831	0.00589445
25	Bacteroidia	Class	Bacteroidota	Bacteroidia					R_XG	4.32161	0.02736	0.0275004
26	JACCVG01_sp013698335	Species	Actinobacteriota	Thermoleophilia	Solirubrobacterales	Thermoleophilaceae	JACCVG01	JACCVG01_sp013698335	NR_ZH	4.31809	0.00201831	0.00589445
27	Thermoleophilaceae	Family	Actinobacteriota	Thermoleophilia	Solirubrobacterales	Thermoleophilaceae			NR_ZH	4.31356	0.00201831	0.00589445
28	Alteromonadaceae	Family	Proteobacteria	Gammaproteobacteria	Enterobacterales	Alteromonadaceae			NR_MH	4.31088	0.00262164	0.00589445
29	Streptomycetaceae	Family	Actinobacteriota	Actinomycetia	Streptomycetales	Streptomycetaceae			R_MH	4.31071	0.00415091	0.00638992
30	Chitinophagaceae	Family	Bacteroidota	Bacteroidia	Chitinophagales	Chitinophagaceae			R_XG	4.30573	0.00421712	0.00638992
31	Pseudomonadales	Order	Proteobacteria	Gammaproteobacteria	Pseudomonadales				R_HB	4.30495	0.00830455	0.0107747
32	Burkholderiaceae	Family	Proteobacteria	Gammaproteobacteria	Burkholderiales	Burkholderiaceae			R_XXW	4.29775	0.00340879	0.00596538
33	SCGC_AG_212_J23_sp005883675	Species	Proteobacteria	Gammaproteobacteria	Burkholderiales	SG8_39	SCGC_AG_212_J23	SCGC_AG_212_J23_sp005883675	NR_XXW	4.29318	0.00509538	0.00739773
34	GCA_2401725	Genus	Proteobacteria	Gammaproteobacteria	Enterobacterales	Alteromonadaceae	GCA_2401725		NR_MH	4.29306	0.00252234	0.00589445
35	Streptomycetales	Order	Actinobacteriota	Actinomycetia	Streptomycetales				R_MH	4.29292	0.00415091	0.00638992
36	GCA_2401725_sp002401725	Species	Proteobacteria	Gammaproteobacteria	Enterobacterales	Alteromonadaceae	GCA_2401725	GCA_2401725_sp002401725	NR_MH	4.28828	0.00252234	0.00589445
37	GWA2_73_35	Family	Methylomirabilota	Methylomirabilia	Rokubacteriales	GWA2_73_35			NR_ZH	4.28783	0.0130461	0.0144929
38	Methylomirabilia	Class	Methylomirabilota	Methylomirabilia					NR_ZH	4.28703	0.0144846	0.0155136
39	Streptomyces	Genus	Actinobacteriota	Actinomycetia	Streptomycetales	Streptomycetaceae	Streptomyces		R_MH	4.28367	0.00415091	0.00638992
40	Chitinophagales	Order	Bacteroidota	Bacteroidia	Chitinophagales				R_XG	4.27941	0.00555697	0.00800858
41	Bacteroidota	Phylum	Bacteroidota						R_XG	4.27869	0.0250107	0.0252685
42	Pseudomonas_E	Genus	Proteobacteria	Gammaproteobacteria	Pseudomonadales	Pseudomonadaceae	Pseudomonas_E		R_HB	4.27848	0.00834754	0.0107747
43	Methylomirabilota	Phylum	Methylomirabilota						NR_ZH	4.27806	0.0144846	0.0155136
44	Pseudomonadaceae	Family	Proteobacteria	Gammaproteobacteria	Pseudomonadales	Pseudomonadaceae			R_HB	4.27375	0.00835585	0.0107747
45	Bradyrhizobium	Genus	Proteobacteria	Alphaproteobacteria	Rhizobiales	Xanthobacteraceae	Bradyrhizobium		R_XG	4.26142	0.0027956	0.00589445
46	Enterobacterales	Order	Proteobacteria	Gammaproteobacteria	Enterobacterales				NR_MH	4.25952	0.00504757	0.00738301
47	Rokubacteriales	Order	Methylomirabilota	Methylomirabilia	Rokubacteriales				NR_ZH	4.24922	0.0130461	0.0144929
48	Xanthomonadales	Order	Proteobacteria	Gammaproteobacteria	Xanthomonadales				R_HB	4.24837	0.00899557	0.0113021
49	Xanthomonadaceae	Family	Proteobacteria	Gammaproteobacteria	Xanthomonadales	Xanthomonadaceae			R_HB	4.23741	0.00899557	0.0113021
50	Mycobacteriales	Order	Actinobacteriota	Actinomycetia	Mycobacteriales				R_XG	4.21436	0.00256327	0.00589445
51	AR31	Genus	Methylomirabilota	Methylomirabilia	Rokubacteriales	GWA2_73_35	AR31		NR_ZH	4.20749	0.0112755	0.012924
52	Hyphomicrobiaceae	Family	Proteobacteria	Alphaproteobacteria	Rhizobiales	Hyphomicrobiaceae			R_ZH	4.202	0.0071822	0.00964186
53	UBA11600_sp002714165	Species	Acidobacteriota	Vicinamibacteria	Vicinamibacterales	UBA823	UBA11600	UBA11600_sp002714165	NR_ZH	4.19356	0.00157614	0.00589445
54	AR31_sp003220685	Species	Methylomirabilota	Methylomirabilia	Rokubacteriales	GWA2_73_35	AR31	AR31_sp003220685	NR_ZH	4.19082	0.0112755	0.012924
55	UBA11600	Genus	Acidobacteriota	Vicinamibacteria	Vicinamibacterales	UBA823	UBA11600		NR_ZH	4.18388	0.00157614	0.00589445
56	Sphingomonadaceae	Family	Proteobacteria	Alphaproteobacteria	Sphingomonadales	Sphingomonadaceae			NR_XXW	4.18139	0.00255503	0.00589445
57	UBA823	Family	Acidobacteriota	Vicinamibacteria	Vicinamibacterales	UBA823			NR_ZH	4.17815	0.00157614	0.00589445
58	Sphingomonadales	Order	Proteobacteria	Alphaproteobacteria	Sphingomonadales				NR_XXW	4.16579	0.00255503	0.00589445
59	Niastella	Genus	Bacteroidota	Bacteroidia	Chitinophagales	Chitinophagaceae	Niastella		R_XG	4.11546	0.0186015	0.018989
60	Verrucomicrobiae	Class	Verrucomicrobiota	Verrucomicrobiae					R_XXW	4.11508	0.0107402	0.0128358
61	Reyranella	Genus	Proteobacteria	Alphaproteobacteria	Reyranellales	Reyranellaceae	Reyranella		R_XG	4.1117	0.00290529	0.00589445
62	Verrucomicrobiota	Phylum	Verrucomicrobiota						R_XXW	4.10305	0.0107402	0.0128358
63	Micropepsales	Order	Proteobacteria	Alphaproteobacteria	Micropepsales				NR_HB	4.09955	0.0132358	0.0144929
64	Variovorax	Genus	Proteobacteria	Gammaproteobacteria	Burkholderiales	Burkholderiaceae	Variovorax		R_XG	4.09634	0.00153577	0.00589445
65	Rhizomicrobium	Genus	Proteobacteria	Alphaproteobacteria	Micropepsales	Micropepsaceae	Rhizomicrobium		NR_HB	4.09444	0.0132358	0.0144929
66	Micropepsaceae	Family	Proteobacteria	Alphaproteobacteria	Micropepsales	Micropepsaceae			NR_HB	4.0888	0.0132358	0.0144929
67	Reyranellaceae	Family	Proteobacteria	Alphaproteobacteria	Reyranellales	Reyranellaceae			R_XG	4.08837	0.0027956	0.00589445
68	Reyranellales	Order	Proteobacteria	Alphaproteobacteria	Reyranellales				R_XG	4.08422	0.0027956	0.00589445
69	Rhizomicrobium_sp003158585	Species	Proteobacteria	Alphaproteobacteria	Micropepsales	Micropepsaceae	Rhizomicrobium	Rhizomicrobium_sp003158585	NR_HB	4.08237	0.0132358	0.0144929
70	Pseudomonas_E_sp013184545	Species	Proteobacteria	Gammaproteobacteria	Pseudomonadales	Pseudomonadaceae	Pseudomonas_E	Pseudomonas_E_sp013184545	R_HB	4.06968	0.00444125	0.00659458
71	UBA8231	Order	Latescibacterota	UBA2968	UBA8231				NR_ZH	4.06897	0.00136929	0.00589445
72	Dehalococcoidia	Class	Chloroflexota	Dehalococcoidia					NR_ZH	4.06681	0.00268993	0.00589445
73	SAR202	Order	Chloroflexota	Dehalococcoidia	SAR202				NR_ZH	4.06498	0.00427082	0.00638992
74	UBA11138	Family	Chloroflexota	Dehalococcoidia	SAR202	UBA11138			NR_ZH	4.06187	0.00427082	0.00638992
75	UBA2160_sp002328865	Species	Chloroflexota	Dehalococcoidia	SAR202	UBA11138	UBA2160	UBA2160_sp002328865	NR_ZH	4.05241	0.00427082	0.00638992
76	UBA2968	Class	Latescibacterota	UBA2968					NR_ZH	4.04844	0.00136929	0.00589445
77	UBA8231	Family	Latescibacterota	UBA2968	UBA8231	UBA8231			NR_ZH	4.04817	0.00136929	0.00589445
78	Latescibacterota	Phylum	Latescibacterota						NR_ZH	4.04119	0.00136929	0.00589445
79	Ga0077555	Genus	Proteobacteria	Alphaproteobacteria	Rhizobiales	Hyphomicrobiaceae	Ga0077555		R_ZH	4.03509	0.00885855	0.0112745
80	UBA2160	Genus	Chloroflexota	Dehalococcoidia	SAR202	UBA11138	UBA2160		NR_ZH	4.02859	0.00427082	0.00638992
81	Gemmatimonadota	Phylum	Gemmatimonadota						NR_ZH	4.02236	0.00950577	0.0116446
82	Solirubrobacteraceae	Family	Actinobacteriota	Thermoleophilia	Solirubrobacterales	Solirubrobacteraceae			NR_ZH	4.01814	0.00169893	0.00589445
83	Steroidobacteraceae	Family	Proteobacteria	Gammaproteobacteria	Steroidobacterales	Steroidobacteraceae			R_XG	4.00557	0.0170184	0.0178375
84	Kiloniellales	Order	Proteobacteria	Alphaproteobacteria	Kiloniellales				R_HB	4.00492	0.00325989	0.00591609
85	Kiloniellaceae	Family	Proteobacteria	Alphaproteobacteria	Kiloniellales	Kiloniellaceae			R_HB	4.00489	0.00325989	0.00591609
86	Gemmatimonadetes	Class	Gemmatimonadota	Gemmatimonadetes					NR_ZH	4.00324	0.00950577	0.0116446
87	Anaerolineae	Class	Chloroflexota	Anaerolineae					NR_ZH	4.00168	0.0039457	0.00638992
88	Steroidobacterales	Order	Proteobacteria	Gammaproteobacteria	Steroidobacterales				R_XG	3.99484	0.0170184	0.0178375
89	WHTV01	Genus	Proteobacteria	Alphaproteobacteria	Kiloniellales	Kiloniellaceae	WHTV01		R_HB	3.96714	0.00294277	0.00589445
90	WHTV01_sp009377535	Species	Proteobacteria	Alphaproteobacteria	Kiloniellales	Kiloniellaceae	WHTV01	WHTV01_sp009377535	R_HB	3.96112	0.00294277	0.00589445
91	Microbacteriaceae	Family	Actinobacteriota	Actinomycetia	Actinomycetales	Microbacteriaceae			R_MH	3.95577	0.00187923	0.00589445
92	Actinomycetales	Order	Actinobacteriota	Actinomycetia	Actinomycetales				R_MH	3.94075	0.00206462	0.00589445
93	Pseudonocardiaceae	Family	Actinobacteriota	Actinomycetia	Mycobacteriales	Pseudonocardiaceae			NR_ZH	3.93209	0.00226769	0.00589445
94	Ga0077555_sp001464655	Species	Proteobacteria	Alphaproteobacteria	Rhizobiales	Hyphomicrobiaceae	Ga0077555	Ga0077555_sp001464655	R_ZH	3.92898	0.00749268	0.00992274
95	Mycobacterium	Genus	Actinobacteriota	Actinomycetia	Mycobacteriales	Mycobacteriaceae	Mycobacterium		R_XG	3.92438	0.00300948	0.00589445
96	Mycobacteriaceae	Family	Actinobacteriota	Actinomycetia	Mycobacteriales	Mycobacteriaceae			R_XG	3.9241	0.00314445	0.00589445
97	Steroidobacter_A	Genus	Proteobacteria	Gammaproteobacteria	Steroidobacterales	Steroidobacteraceae	Steroidobacter_A		R_XG	3.92311	0.0110382	0.012919
98	Lysinimonas_A	Genus	Actinobacteriota	Actinomycetia	Actinomycetales	Microbacteriaceae	Lysinimonas_A		R_MH	3.92285	0.00210567	0.00589445
99	SAR324	Class	SAR324	SAR324					NR_ZH	3.92038	0.00257982	0.00589445
100	GCA_2725915	Genus	Latescibacterota	UBA2968	UBA8231	UBA8231	GCA_2725915		NR_ZH	3.91781	0.00118893	0.00589445
101	SAR324	Order	SAR324	SAR324	SAR324				NR_ZH	3.91721	0.00257982	0.00589445
102	NAC60_12	Family	SAR324	SAR324	SAR324	NAC60_12			NR_ZH	3.91051	0.00257982	0.00589445
103	Lysinimonas_A_yzui	Species	Actinobacteriota	Actinomycetia	Actinomycetales	Microbacteriaceae	Lysinimonas_A	Lysinimonas_A_yzui	R_MH	3.90568	0.00215337	0.00589445
104	Bradyrhizobium_retamae	Species	Proteobacteria	Alphaproteobacteria	Rhizobiales	Xanthobacteraceae	Bradyrhizobium	Bradyrhizobium_retamae	R_MH	3.90534	0.00272472	0.00589445
105	SAR324	Phylum	SAR324						NR_ZH	3.89214	0.00257982	0.00589445
106	Reyranella_sp900110395	Species	Proteobacteria	Alphaproteobacteria	Reyranellales	Reyranellaceae	Reyranella	Reyranella_sp900110395	R_XG	3.89006	0.00256481	0.00589445
107	Arctic96AD_7	Genus	SAR324	SAR324	SAR324	NAC60_12	Arctic96AD_7		NR_ZH	3.88796	0.00257982	0.00589445
108	Sphingomicrobium	Genus	Proteobacteria	Alphaproteobacteria	Sphingomonadales	Sphingomonadaceae	Sphingomicrobium		NR_XXW	3.88673	0.00338294	0.00596538
109	Arctic96AD_7_sp002704555	Species	SAR324	SAR324	SAR324	NAC60_12	Arctic96AD_7	Arctic96AD_7_sp002704555	NR_ZH	3.88184	0.00257982	0.00589445
110	Sinorhizobium	Genus	Proteobacteria	Alphaproteobacteria	Rhizobiales	Rhizobiaceae	Sinorhizobium		R_XG	3.88017	0.00113178	0.00589445
111	Opitutales	Order	Verrucomicrobiota	Verrucomicrobiae	Opitutales				R_XXW	3.87838	0.00727551	0.00970069
112	Streptosporangiaceae	Family	Actinobacteriota	Actinomycetia	Streptosporangiales	Streptosporangiaceae			NR_MH	3.87341	0.0111393	0.012919
113	GCA_2725915_sp002725915	Species	Latescibacterota	UBA2968	UBA8231	UBA8231	GCA_2725915	GCA_2725915_sp002725915	NR_ZH	3.87244	0.00118893	0.00589445
114	Pseudoxanthomonas_A	Genus	Proteobacteria	Gammaproteobacteria	Xanthomonadales	Xanthomonadaceae	Pseudoxanthomonas_A		R_HB	3.86844	0.0135177	0.014638
115	Streptosporangiales	Order	Actinobacteriota	Actinomycetia	Streptosporangiales				NR_MH	3.86077	0.0111393	0.012919
116	UBA2999	Family	Acidobacteriota	Vicinamibacteria	Vicinamibacterales	UBA2999			NR_XXW	3.8489	0.00161552	0.00589445
117	Opitutaceae	Family	Verrucomicrobiota	Verrucomicrobiae	Opitutales	Opitutaceae			R_XXW	3.839	0.00825355	0.0107747
118	Blastocatellia	Class	Acidobacteriota	Blastocatellia					NR_ZH	3.82366	0.0163107	0.0173744
119	Methylophilaceae	Family	Proteobacteria	Gammaproteobacteria	Burkholderiales	Methylophilaceae			R_XXW	3.81627	0.00236489	0.00589445
120	MM2	Genus	Proteobacteria	Gammaproteobacteria	Burkholderiales	Methylophilaceae	MM2		R_XXW	3.81322	0.00163575	0.00589445
121	MM2_sp001645185	Species	Proteobacteria	Gammaproteobacteria	Burkholderiales	Methylophilaceae	MM2	MM2_sp001645185	R_XXW	3.79728	0.00163575	0.00589445
122	Planctomycetota	Phylum	Planctomycetota						NR_HB	3.79312	0.00169376	0.00589445
123	Pyrinomonadales	Order	Acidobacteriota	Blastocatellia	Pyrinomonadales				NR_ZH	3.79303	0.0176217	0.0182744
124	Pseudonocardia	Genus	Actinobacteriota	Actinomycetia	Mycobacteriales	Pseudonocardiaceae	Pseudonocardia		NR_ZH	3.7918	0.00318781	0.00589445
125	OCS116_sp002401855	Species	Proteobacteria	Alphaproteobacteria	Rhizobiales	OSC116	OCS116	OCS116_sp002401855	R_XG	3.79072	0.00317764	0.00589445
126	Nonomuraea	Genus	Actinobacteriota	Actinomycetia	Streptosporangiales	Streptosporangiaceae	Nonomuraea		NR_MH	3.78633	0.0178585	0.0184224
127	Rubrobacteria	Class	Actinobacteriota	Rubrobacteria					NR_XXW	3.78142	0.00272472	0.00589445
128	OCS116	Genus	Proteobacteria	Alphaproteobacteria	Rhizobiales	OSC116	OCS116		R_XG	3.78109	0.00317764	0.00589445
129	Caulobacterales	Order	Proteobacteria	Alphaproteobacteria	Caulobacterales				R_ZH	3.77919	0.00303852	0.00589445
130	OSC116	Family	Proteobacteria	Alphaproteobacteria	Rhizobiales	OSC116			R_XG	3.77186	0.00317764	0.00589445
131	Pyrinomonadaceae	Family	Acidobacteriota	Blastocatellia	Pyrinomonadales	Pyrinomonadaceae			NR_ZH	3.76977	0.0176217	0.0182744
132	Solirubrobacter	Genus	Actinobacteriota	Thermoleophilia	Solirubrobacterales	Solirubrobacteraceae	Solirubrobacter		NR_XG	3.76099	0.0020752	0.00589445
133	Rubrobacterales	Order	Actinobacteriota	Rubrobacteria	Rubrobacterales				NR_XXW	3.75295	0.00272472	0.00589445
134	Fen_1058_sp003154115	Species	Chloroflexota	Anaerolineae	Thermoflexales	Fen_1058	Fen_1058	Fen_1058_sp003154115	NR_ZH	3.75254	0.00404705	0.00638992
135	Thermoflexales	Order	Chloroflexota	Anaerolineae	Thermoflexales				NR_ZH	3.74949	0.00404705	0.00638992
136	Devosiaceae	Family	Proteobacteria	Alphaproteobacteria	Rhizobiales	Devosiaceae			R_XG	3.7489	0.00145245	0.00589445
137	Fen_1058	Genus	Chloroflexota	Anaerolineae	Thermoflexales	Fen_1058	Fen_1058		NR_ZH	3.7429	0.00404705	0.00638992
138	Aestuariivirgaceae	Family	Proteobacteria	Alphaproteobacteria	Rhizobiales	Aestuariivirgaceae			R_ZH	3.74266	0.00591575	0.00817187
139	Rubrobacteraceae	Family	Actinobacteriota	Rubrobacteria	Rubrobacterales	Rubrobacteraceae			NR_XXW	3.73796	0.00272472	0.00589445
140	Pseudoxanthomonas_A_wuyuanensis	Species	Proteobacteria	Gammaproteobacteria	Xanthomonadales	Xanthomonadaceae	Pseudoxanthomonas_A	Pseudoxanthomonas_A_wuyuanensis	R_HB	3.73666	0.00583038	0.00817187
141	Niastella_sp004341975	Species	Bacteroidota	Bacteroidia	Chitinophagales	Chitinophagaceae	Niastella	Niastella_sp004341975	R_XG	3.73068	0.00930942	0.0115484
142	SCSIO_52909	Genus	Actinobacteriota	Rubrobacteria	Rubrobacterales	Rubrobacteraceae	SCSIO_52909		NR_XXW	3.72943	0.00233144	0.00589445
143	Myxococcota	Phylum	Myxococcota						NR_XXW	3.72576	0.00289599	0.00589445
144	Fen_1058	Family	Chloroflexota	Anaerolineae	Thermoflexales	Fen_1058			NR_ZH	3.72513	0.00404705	0.00638992
145	Nitrospirota	Phylum	Nitrospirota						R_XXW	3.71649	0.0128428	0.0144929
146	Lacunisphaera	Genus	Verrucomicrobiota	Verrucomicrobiae	Opitutales	Opitutaceae	Lacunisphaera		R_MH	3.70823	0.0058853	0.00817187
147	SCGC_AG_212_J23_sp001772055	Species	Proteobacteria	Gammaproteobacteria	Burkholderiales	SG8_39	SCGC_AG_212_J23	SCGC_AG_212_J23_sp001772055	NR_XXW	3.70583	0.00220981	0.00589445
148	Polyangia	Class	Myxococcota	Polyangia					NR_XXW	3.7029	0.00359844	0.0062065
149	Variovorax_sp003984645	Species	Proteobacteria	Gammaproteobacteria	Burkholderiales	Burkholderiaceae	Variovorax	Variovorax_sp003984645	R_XG	3.69948	0.00273434	0.00589445
150	Lacibacter	Genus	Bacteroidota	Bacteroidia	Chitinophagales	Chitinophagaceae	Lacibacter		R_MH	3.69481	0.00311728	0.00589445
151	GLO_3_sp003354135	Species	Proteobacteria	Alphaproteobacteria	Rhodospirillales	Magnetospiraceae	GLO_3	GLO_3_sp003354135	R_XG	3.68894	0.0031675	0.00589445
152	Micromonosporaceae	Family	Actinobacteriota	Actinomycetia	Mycobacteriales	Micromonosporaceae			R_XG	3.68815	0.00404705	0.00638992
153	Nonomuraea_glycinis	Species	Actinobacteriota	Actinomycetia	Streptosporangiales	Streptosporangiaceae	Nonomuraea	Nonomuraea_glycinis	NR_MH	3.67929	0.0117007	0.0133333
154	UBA2804_sp900319705	Species	Proteobacteria	Gammaproteobacteria	Enterobacterales	Succinivibrionaceae	UBA2804	UBA2804_sp900319705	R_ZH	3.67782	0.00596213	0.00817187
155	UBA2804	Genus	Proteobacteria	Gammaproteobacteria	Enterobacterales	Succinivibrionaceae	UBA2804		R_ZH	3.67032	0.00596213	0.00817187
156	Sphingomonas_adhaesiva	Species	Proteobacteria	Alphaproteobacteria	Sphingomonadales	Sphingomonadaceae	Sphingomonas	Sphingomonas_adhaesiva	NR_XXW	3.6671	0.00159978	0.00589445
157	Succinivibrionaceae	Family	Proteobacteria	Gammaproteobacteria	Enterobacterales	Succinivibrionaceae			R_ZH	3.66515	0.00596213	0.00817187
158	SCSIO_52909_sp902806095	Species	Actinobacteriota	Rubrobacteria	Rubrobacterales	Rubrobacteraceae	SCSIO_52909	SCSIO_52909_sp902806095	NR_XXW	3.66283	0.00238019	0.00589445
159	Rhodospirillales	Order	Proteobacteria	Alphaproteobacteria	Rhodospirillales				R_XG	3.66257	0.00309741	0.00589445
160	Nocardioides_ganghwensis	Species	Actinobacteriota	Actinomycetia	Propionibacteriales	Nocardioidaceae	Nocardioides	Nocardioides_ganghwensis	R_XG	3.65516	0.00238019	0.00589445
161	Lysobacter	Genus	Proteobacteria	Gammaproteobacteria	Xanthomonadales	Xanthomonadaceae	Lysobacter		R_HB	3.65105	0.00843337	0.0108035
162	Sphingomonas	Genus	Proteobacteria	Alphaproteobacteria	Sphingomonadales	Sphingomonadaceae	Sphingomonas		NR_XXW	3.64912	0.00186706	0.00589445
163	Magnetospiraceae	Family	Proteobacteria	Alphaproteobacteria	Rhodospirillales	Magnetospiraceae			R_XG	3.64861	0.0031675	0.00589445
164	Nitrospiraceae	Family	Nitrospirota	Nitrospiria	Nitrospirales	Nitrospiraceae			R_XXW	3.63814	0.0108717	0.0129142
165	GLO_3	Genus	Proteobacteria	Alphaproteobacteria	Rhodospirillales	Magnetospiraceae	GLO_3		R_XG	3.63309	0.0031675	0.00589445
166	RCIZ01_sp003666685	Species	Proteobacteria	Alphaproteobacteria	Rhizobiales	Rhizobiaceae	RCIZ01	RCIZ01_sp003666685	R_XG	3.62667	0.0023421	0.00589445
167	Lacibacter_sp014168535	Species	Bacteroidota	Bacteroidia	Chitinophagales	Chitinophagaceae	Lacibacter	Lacibacter_sp014168535	R_MH	3.62484	0.00309741	0.00589445
168	Nitrospirales	Order	Nitrospirota	Nitrospiria	Nitrospirales				R_XXW	3.6215	0.0106003	0.012825
169	Nitrospiria	Class	Nitrospirota	Nitrospiria					R_XXW	3.62125	0.0103547	0.0126057
170	Hydrogenophaga	Genus	Proteobacteria	Gammaproteobacteria	Burkholderiales	Burkholderiaceae	Hydrogenophaga		R_HB	3.62069	0.00114708	0.00589445
171	Polaromonas	Genus	Proteobacteria	Gammaproteobacteria	Burkholderiales	Burkholderiaceae	Polaromonas		R_XXW	3.61974	0.00242097	0.00589445
172	Hyphomicrobium_A	Genus	Proteobacteria	Alphaproteobacteria	Rhizobiales	Hyphomicrobiaceae	Hyphomicrobium_A		R_ZH	3.61775	0.00197942	0.00589445
173	UBA12574	Genus	Latescibacterota	UBA2968	UBA8231	UBA8231	UBA12574		NR_XXW	3.61254	0.00161257	0.00589445
174	Glycomyces	Genus	Actinobacteriota	Actinomycetia	Mycobacteriales	Micromonosporaceae	Glycomyces		R_XG	3.61143	0.0299805	0.0299805
175	Caulobacteraceae	Family	Proteobacteria	Alphaproteobacteria	Caulobacterales	Caulobacteraceae			R_ZH	3.60777	0.00251498	0.00589445
176	Niastella_populi	Species	Bacteroidota	Bacteroidia	Chitinophagales	Chitinophagaceae	Niastella	Niastella_populi	R_XG	3.60769	0.0224539	0.0228029
177	Pseudaminobacter	Genus	Proteobacteria	Alphaproteobacteria	Rhizobiales	Rhizobiaceae	Pseudaminobacter		R_XG	3.60152	0.00593708	0.00817187
178	RCIZ01	Genus	Proteobacteria	Alphaproteobacteria	Rhizobiales	Rhizobiaceae	RCIZ01		R_XG	3.59845	0.0023421	0.00589445
179	Aestuariivirga_sp902826365	Species	Proteobacteria	Alphaproteobacteria	Rhizobiales	Aestuariivirgaceae	Aestuariivirga	Aestuariivirga_sp902826365	R_HB	3.59147	0.0180714	0.0185445
180	Aestuariivirga	Genus	Proteobacteria	Alphaproteobacteria	Rhizobiales	Aestuariivirgaceae	Aestuariivirga		R_HB	3.58788	0.0169679	0.0178375
181	Polaromonas_sp900103405	Species	Proteobacteria	Gammaproteobacteria	Burkholderiales	Burkholderiaceae	Polaromonas	Polaromonas_sp900103405	R_XXW	3.58452	0.00309209	0.00589445
182	2_12_FULL_68_19	Genus	Acidobacteriota	Vicinamibacteria	Vicinamibacterales	UBA2999	2_12_FULL_68_19		NR_HB	3.58411	0.00155061	0.00589445
183	Reyranella_soli	Species	Proteobacteria	Alphaproteobacteria	Reyranellales	Reyranellaceae	Reyranella	Reyranella_soli	R_XG	3.57885	0.00283171	0.00589445
184	Hyphomicrobium_A_sp009708035	Species	Proteobacteria	Alphaproteobacteria	Rhizobiales	Hyphomicrobiaceae	Hyphomicrobium_A	Hyphomicrobium_A_sp009708035	R_ZH	3.57588	0.00202486	0.00589445
185	Steroidobacter_A_agariperforans	Species	Proteobacteria	Gammaproteobacteria	Steroidobacterales	Steroidobacteraceae	Steroidobacter_A	Steroidobacter_A_agariperforans	R_XG	3.57087	0.0111122	0.012919
186	Arenimonas	Genus	Proteobacteria	Gammaproteobacteria	Xanthomonadales	Xanthomonadaceae	Arenimonas		R_MH	3.57071	0.00247352	0.00589445
187	UBA12574_sp002712305	Species	Latescibacterota	UBA2968	UBA8231	UBA8231	UBA12574	UBA12574_sp002712305	NR_XXW	3.56529	0.00161257	0.00589445
188	Devosia_A	Genus	Proteobacteria	Alphaproteobacteria	Rhizobiales	Devosiaceae	Devosia_A		R_HB	3.56298	0.00152548	0.00589445
189	Sinorhizobium_meliloti_A	Species	Proteobacteria	Alphaproteobacteria	Rhizobiales	Rhizobiaceae	Sinorhizobium	Sinorhizobium_meliloti_A	R_XG	3.55968	0.00333591	0.00594398
190	Pseudomonas_E_benzenivorans	Species	Proteobacteria	Gammaproteobacteria	Pseudomonadales	Pseudomonadaceae	Pseudomonas_E	Pseudomonas_E_benzenivorans	R_HB	3.55601	0.00630652	0.00858388
191	Pedosphaerales	Order	Verrucomicrobiota	Verrucomicrobiae	Pedosphaerales				NR_HB	3.54587	0.00930042	0.0115484
192	Agromyces	Genus	Actinobacteriota	Actinomycetia	Actinomycetales	Microbacteriaceae	Agromyces		R_HB	3.54469	0.00688047	0.00930049
193	JACVRM01_sp014534415	Species	Actinobacteriota	Thermoleophilia	Gaiellales	Gaiellaceae	JACVRM01	JACVRM01_sp014534415	NR_ZH	3.52713	0.00199166	0.00589445
194	Z2_YC6860	Genus	Proteobacteria	Alphaproteobacteria	Rhizobiales	Xanthobacteraceae	Z2_YC6860		R_XG	3.52639	0.00499327	0.0073585
195	JACVRM01	Genus	Actinobacteriota	Thermoleophilia	Gaiellales	Gaiellaceae	JACVRM01		NR_ZH	3.52626	0.00199166	0.00589445
196	Planctomycetes	Class	Planctomycetota	Planctomycetes					NR_XXW	3.52582	0.00106291	0.00589445

## Sheet: Summary Statistics
Table S5 Summary Statistics
Total Biomarkers (LDA > 3.5, FDR < 0.05)	196
LDA Score Range	3.526 - 5.172
P-value Range	0.001040 - 0.029981
FDR q-value Range	0.005894 - 0.029981
Distribution by Enriched Group
Group	Count	Percentage
NR_HB	7	3.6%
NR_MH	8	4.1%
NR_XG	1	0.5%
NR_XXW	20	10.2%
NR_ZH	55	28.1%
R_HB	21	10.7%
R_MH	12	6.1%
R_XG	46	23.5%
R_XXW	15	7.7%
R_ZH	11	5.6%
Distribution by Taxonomic Level
Level	Count	Percentage
Genus	52	26.5%
Family	42	21.4%
Species	41	20.9%
Order	31	15.8%
Class	17	8.7%
Phylum	13	6.6%
Distribution by Phylum
Phylum	Count	Percentage
Proteobacteria	87	44.4%
Actinobacteriota	42	21.4%
Acidobacteriota	11	5.6%
Chloroflexota	11	5.6%
Bacteroidota	9	4.6%
Latescibacterota	8	4.1%
Methylomirabilota	6	3.1%
Verrucomicrobiota	6	3.1%
SAR324	6	3.1%
Nitrospirota	4	2.0%
Gemmatimonadota	2	1.0%
Planctomycetota	2	1.0%
Myxococcota	2	1.0%
